# Supplementary material for: Comparison of TaqMan, KASP and rhAmp SNP genotyping platforms in hexaploid wheat
Source: PLoS One. 2019 May 22;14(5):e0217222. doi: 10.1371/journal.pone.0217222 (PMC6530864; doi:10.1371/journal.pone.0217222)
Supplement: S1 Table — (XLSX) [file pone.0217222.s001.xlsx]

## Sheet: Sheet1
Gene or trait targets and sequences					rhAmp				KASP				TaqMan
Trait category	Gene or trait target	Assay	Target sequence	Reference	ID	Allele 1 primer sequence	Allele 2 primer sequence	Common_primer sequence	ID	Allele 1 primer sequence	Allele 2 primer sequence	Common_primer_sequence	ID	Probe_sequence1	Probe_sequence2	Fwd_primer_sequence	Rev_primer_sequence
					Fluorescence	FAM	Yakima yellow		Fluorescence	FAM	HEX		Fluorescence	VIC	FAM
1B/1R	1RS:1BL	1RS_1BL	GTAAATAGATGCTCTTCTTGCCAAGCTAATAAGCAAACGATGGTTCACCAGGCCGGAAGCTCCGGTAGATGGAGGCTATCACTGGGACWAGACCCAGCAG[C/T]GCGATCTGGACCTGCTCCGATGTGCTTGTCCTGACGGTGATCTGTCCGCTCAGCTTGTTGTTGAGCCCAAGGCGAACAGCCATCTTTGAACCCCTTCCAA	None	1RS_1BL	CAGGTCCAGATCGCG	GCAGGTCCAGATCGCA	GAAGCTCCGGTAGATGGA	1RS_1BL	GGAGCAGGTCCAGATCGCG	CGGAGCAGGTCCAGATCGCA	GAAGCTCCGGTAGATGGAGGCTA	1RS_1BL	CAGATCGCGCTGCTG	CAGATCGCACTGCTG	CCGGTAGATGGAGGCTATCACT	ACCGTCAGGACAAGCACATC
Dreb	Dreb	Dreb	TCTGTGAGAAAGATTCATATGACTCTGACTGCTTATGTTTTTGGTTTCAACGTGTTTTCACCTTGTGATATGGATTGCCTTGATGA[A/C]CAGGAAGAAGAAAGTGCGCAGGAGAAGCACTGGTCCTGATTCGGTTGCTGAAACCATCAAGAAGTGGAAGGAGGAAAACCAGAAGTCCAGCAAGAGAATGGATCCCGGAAAGCACCGCCAAGGGTTCCAAGAAAGGGTGCATGGCAGGGAAAGGAGGTCCAGAGAATTCAAACTGCGCTTACCGCGGTGTGAGGCAGAGGACGTGGGGAAATGGGTTGCTGAGATCCGTGAGCCCAACCGTGGCAATCGGC	Wei et al 2009	Dreb	GTGATATGGATTGCCTTGATGAA	GTGATATGGATTGCCTTGATGAC	CAACCGAATCAGGACCAGT	Dreb	CCTGCGCACTTTCTTCTTCCTGT	CTGCGCACTTTCTTCTTCCTGG	TTTCACCTTGTGATATGGATTGCCTTGAT	Dreb	CTTTCTTCTTCCTGTTCATCA	TCTTCTTCCTGGTCATCA	TTTTGGTTTCAACGTGTTTTCACCTT	CGAATCAGGACCAGTGCTTCTC
Drought	1-feh-w3	1_feh_w3	CTATACATCCTATCGCTCTCCTCCCCCTCCCCCCTTCCTTCTGTC[T/C]CCGAGGCCCAAAGCTCGGGCCGTCTTCCTCCTCCTCCTCATCTTCTTCTACAGGAGCGGCGGATCTACAGTC	Zhang et al 2014 New Phytol	1_feh_w3	CCCCTTCCTTCTGTCC	CCCCCTTCCTTCTGTCT	AGGAGGAGGAAGACGG	1_feh_w3	CGAGCTTTGGGCCTCGGG	CCGAGCTTTGGGCCTCGGA	CTCCTCCCCCTCCCCCCTT	1_feh_w3	CTTCTGTCTCCGAGGCC	TCTGTCCCCGAGGCC	TCCCCCTCCCCCCTTC	AGACGGCCCGAGCTTTG
Fusarium	Fhb1	Fhb1	AACTCTGAAACAAAGCAGCCTTAGGTCAATAGTTTGAAATTTTCATATCAACACAA[G/C]GATAACAACCTTGCAAATGCATGTGCATTATAATGGCAGACTACAATCTTGGGCAACTAAAATTGAGTCGACTCGCTTGTCCCGGTGGGCCGATGGTGACAGCTCTCTTGACCCAATTTTCTTATGAAGCCAACCCAGAAGACCCATCGGCCTTGAAATTATGGGCTGGACCAATGTCCCAATGGGTAACATCGGCCCATTCCCATCGGGACTCTCACACGATCTAGCTTCCACCACCTCCCTCATATGCCACTTTGGACAGAAACGTGAAGAACCGAAGGAAACCAAGATTTCAATTGTTCAGTTTTGGATGAAAAATTGAAGAACCGTANGTAACT…	Bernardo et al (2012) Mol Breeding 29:477-488	Fhb1	GCATTTGCAAGGTTGTTATCC	GCATTTGCAAGGTTGTTATCG	CTCTGAAACAAAGCAGCCTTAG	Fhb1	CACATGCATTTGCAAGGTTGTTATCC	CACATGCATTTGCAAGGTTGTTATCG	CAAAGCAGCCTTAGGTCAATAGTTTGAAA	Fhb1	ATCAACACAAGGATAAC	ATCAACACAACGATAAC	ACAAAGCAGCCTTAGGTCAATAGTT	GCCCAAGATTGTAGTCTGCCATTAT
Grain size	TaGs3-D1	TaGs3_D1	AAACCTCTAAATAGAAGTTTCGCGTTTTAGCCAAGAAATGTCGCTCTCA[G/T]TGGAGATTTATACAATAATACTCCCTCCGTCCCAAAATTCTTGTCTTAGATTTGTCTAAATACAGATGTA	Zhang et al 2014 Mol Breed	TaGs3_D1	GGGAGTATTATTGTATAAATCTCCAC	AGGGAGTATTATTGTATAAATCTCCAA	CTCTAAATAGAAGTTTCGCGTTTTAG	TaGs3_D1	TTAGCCAAGAAATGTCGCTCTCAG	TTAGCCAAGAAATGTCGCTCTCAT	TGGGACGGAGGGAGTATTATTGTATAAAT	TaGs3_D1	TCGCTCTCAGTGGAGAT	TCGCTCTCATTGGAGAT	GAAGTTTCGCGTTTTAGCCAAGAA	TTGGGACGGAGGGAGTATTATTGTA
Greenbug	Gb3	Gb3	TGATGGGTCGTACCTCCTCACCAAAGTGATGGACAATGAGCTCATGATCTGGGATCTGCGCTCTTATGCACGAAGAACTGCAACATCAAGACCTTTACAGGACACCAGCACAACTTTGAGAAGA[T/C]ACTGTTGAAGTGCAGCTGGTCACCCGACAATCGCAAGGTCACTGCTGGGAGTGCTGATCGTATGGTCTACATCTGGGACATGACATCAAGGCGGATCCTGTACAAGCTTCCTGGGCACAACGGTT	None	Gb3	CCAGCACAACTTTGAGAAGAT	CCAGCACAACTTTGAGAAGAC	CCAGATGTAGACCATACGATCA	Gb3	GACCAGCTGCACTTCAACAGTA	GACCAGCTGCACTTCAACAGTG	CAGGACACCAGCACAACTTTGAGAA	Gb3	CTTCAACAGTATCTTCTC	TCAACAGTGTCTTCTC	ACAGGACACCAGCACAACTTT	GCAGTGACCTTGCGATTGTC
Greenbug	Gb3	Gb3_1	TGAGGCCGCCCAGAGGATGTTTGACACCATGCCAGTTCGAGATCCTGTGTCTTGGAATACTTTGATCACGGGGTATATGCAGAATGGACTTGCAAACGAGGCAATCGAGGCATATGGTC[A/G]TATGCAGAAGCATGAGGGTCTGAAGCCTATTCAAGGGACAATTGTCAGTGTTTTGCCTGCATACTCACAACTTGGTGCCTTGCAGCAGGGCAGTGCGGATGCATGCTCTGTCTGTTAAG	None	Gb3_1	CAATCGAGGCATATGGTCA	CAATCGAGGCATATGGTCG	CCAAGTTGTGAGTATGCAGG	Gb3_1	GAGGCAATCGAGGCATATGGTCA	AGGCAATCGAGGCATATGGTCG	CTTCAGACCCTCATGCTTCTGCATA	Gb3_1	TGCTTCTGCATATGACCATA	CTTCTGCATACGACCATA	GCAGAATGGACTTGCAAACGA	CAAAACACTGACAATTGTCCCTTGA
mite	CmcTAM112	CmcTAM112	TACCACAATCACTTGGAAACCTTGGTGCCTTAATAGGCCTTCATCTAGAT[T/C]ACAATGAACTGGAAGGCCCTTTTCCTCTTTCACTACTCAACATTTCCACT	None	CmcTAM112	CCTTAATAGGCCTTCATCTAGATC	CCTTAATAGGCCTTCATCTAGATT	GTGGAAATGTTGAGTAGTGAAAGA	CmcTAM112	GCCTTAATAGGCCTTCATCTAGATC	GCCTTAATAGGCCTTCATCTAGATT	GAGGAAAAGGGCCTTCCAGTTCATT	CmcTAM112	CAGTTCATTGTAATCTAG	CAGTTCATTGTGATCTAG	TGGAAACCTTGGTGCCTTAATAGG	TGGAAATGTTGAGTAGTGAAAGAGGAAA
mite	CmcTAM112	CmcTAM112_1	CAAGTATTGATTATCAAGGTCATGACTTCAAGGCCCTTATCTACGAGTTT[A/C]TGCCAAATGGAAACTTGGACAAATGGCTGCACCAACAACCAACGGAAGAT	None	CmcTAM112_1	GGCCCTTATCTACGAGTTTC	AGGCCCTTATCTACGAGTTTA	GTGCAGCCATTTGTCCAA	CmcTAM112_1	TCAAGGCCCTTATCTACGAGTTTA	CAAGGCCCTTATCTACGAGTTTC	GTGCAGCCATTTGTCCAAGTTTCCAT	CmcTAM112_1	CTTATCTACGAGTTTATGCCAAA	ATCTACGAGTTTCTGCCAAA	TGATTATCAAGGTCATGACTTCAAGGC	CAGCCATTTGTCCAAGTTTCCA
Photoperiod sensitivity	Ppd-D1	Ppd_D1	GTACAATACGTGCGCGGTCTCCAATCAAGGCGGTGCAGGGTT[CGTCG/]GGAGCTGCTCGCCCAACGGCAACAGCTCCGAGGCCGCGAAAACGGACGCCGCTCAGATGAAGCAAGGCTCCAACGGCAGCAGCAACAACAA	Beales et al (2007) TAG 115:721-733	Ppd_D1	CAGCTCCCGACGAAC	AGCAGCTCCAACCCT	TGCGCGGTCTCCAAT	Ppd_D1	CGAGCAGCTCCCGACG	GGGCGAGCAGCTCCAAC	GGTCTCCAATCAAGGCGGT	Ppd_D1	TCCCGACGAACCC	AGCAGCTCCAACCC	GCGCGGTCTCCAATCAAG	CGGCCTCGGAGCTGTT
Plant height	Rht-B1	Rht_B1_2	GAGAGGCGAGGTAGGGAGGCGAGAGGCGAGATCATGAAGCGCGAGTACCAGGACGCCGGAGGGAGCGGCGGTGGCGGGGGAGGCATGGGCTCGTCCGAGGACAAGATGATGGTGTCGGGGTCGGCGGCGGCGGGGGAGGGGGAGGAGGTGGACGAGCTGCTGGCGGCGCTCGGGTACAAGGTGCGGGCGTCCGACATGGCGGACGTGGCGCAGAAGCTGGAG[C/T]AGCTCGAGATGGCCATGGGGATGGGCGGCGTGGGCGCCGGCGCCGCGCCCGACGACAGCTTCGCCACCCACCTCGCCACGGACACCGTGCACTACAACCCCACCGACCTCTCCTCCTGGGTCGAGAGCATGCTGTCGGAGCTCAACGCGCCGCCGCCGCCCCTCCCGCCCGC…	Ellis et al (2002) TAG 105:1038-1042	Rht_B1_2	CATGGCCATCTCNAGCTG	CCATGGCCATCTCNAGCTA	ACAAGATGATGGTGTCGGG	Rht_B1_2	GTGGCGCAGAAGCTGGAGC	CGTGGCGCAGAAGCTGGAGT	CCGCCCATCCCCATGGCCAT	Rht_B1_2	CTCGAGCTGCTCCAGC	CTCGAGCTACTCCAGC	GCGGGCGTCCGACAT	GCCGCCCATCCCCAT
Plant height	Rht-D1	Rht_D1	GGGAGTACCAGGACGCCGGAGGGAGCGGCGGCGGCGGTGGCGGCATGGGCTCGTCCGAGGACAAGATGATGGTGTCGGCGGCGGCGGGGGAGGGGGAGGAGGTGGACGAGCTGCTGGCGGCGCTCGGGTACAAGGTGCGCGCCTCCGACATGGCGGACGTGGCGCAGAAGCTG[G/T]AGCAGCTCGAGATGGCCATGGGGATGGGCGGCGTGGGCGCCGGCGCCGCCCCCGACGACAGCTTCGCCACCCACCTCGCCACGGACACCGTGCACTACAACCCCACCGACCTGTCGTCTTGGGTCGAGAGCATGCTGTCGGAGCTCAACGCGCCGCCGCCGCCCCTCCCGCCCGCCCCGCAGCTCAACGCCTCCAC	Ellis et al (2002) TAG 105:1038-1042	Rht_D1	TGGCGCAGAAGCTGG	TGGCGCAGAAGCTGT	CATGCTCTCGACCCAAGA	Rht_D1	GACGTGGCGCAGAAGCTGG	GGACGTGGCGCAGAAGCTGT	CCGCCCATCCCCATGGCCAT	Rht_D1	CAGAAGCTGGAGCAGC	CAGAAGCTGTAGCAGC	CGCGCCTCCGACATG	CCATCCCCATGGCCATCTC
Preharvest sprouting	TaSdr-D1	TaSdr_D1	TCTTAAGCCGGCACGGCACCGGGACCCAACGCCGTGCACTCCGTCCACCCCCGTCAGCAGACTTCGACTCGC[A/G]CGTGCACGCAATGGCCATGGTGCAGCCGGCGGACATGGCCGTCAAGGCCAACGAGATCCTCGCGCGGTTCCGGCCCATCGCGCC	Zhang et al Mol Breed	TaSdr_D1	CAGACTTCGACTCGCA	CAGACTTCGACTCGCG	CGCGAGGATCTCGTTG	TaSdr_D1	TCAGCAGACTTCGACTCGCA	TCAGCAGACTTCGACTCGCG	AGGATCTCGTTGGCCTTGACG	TaSdr_D1	CGACTCGCACGTGCAC	ACTCGCGCGTGCAC	CCCCCGTCAGCAGACTT	CTGCACCATGGCCATTGC
Rust	Psy/Sr25	Psy_Sr25	CAATTACTTTTACATATGCCAGCCCTTCAAGGACATGATCGACGGGATGCGGACGGACCT[C/T]AAGAAGGCGAGGTACAAGAACTTTGACGAGCTCTACATGTACTGCTACTATGTT	None	Psy_Sr25	TTCTTGTACCTCGCCTTCTTG	GTTCTTGTACCTCGCCTTCTTA	TACTTTTACATATGCCAGCCCTT	Psy_Sr25	AAAGTTCTTGTACCTCGCCTTCTTG	CAAAGTTCTTGTACCTCGCCTTCTTA	TATGCCAGCCCTTCAAGGACATGAT	Psy_Sr25	CTCGCCTTCTTGAGGTC	TCGCCTTCTTAAGGTC	GCCCTTCAAGGACATGATCGA	ATGTAGAGCTCGTCAAAGTTCTTGT
Rust	Sr36/Pm6	Sr36_Pm6	GGATGAGCCACCCAAGCTGTTCCACTTCTGGGGYCGCATCAAAATCTGTACCCTCAAGACAAAAGAAGTCGACAAAGGGCAGTGCTTATGACGACGATGA[T/C]GATGCGTATAATGATGAGAATGACAATGACGACGATGAYGACGATGACGCAGATGAAGATGATCCAGATGATGTGGATTTTGAGCCAGACAGTGAAACCG	None	Sr36_Pm6	GTCATTCTCATCATTATACGCATCA	GTCATTCTCATCATTATACGCATCG	ATCTGTACCCTCAAGACAAAAGAA	Sr36_Pm6	CATTGTCATTCTCATCATTATACGCATCA	GTCATTCTCATCATTATACGCATCG	AAAGGGCAGTGCTTATGACGACGAT	Sr36_Pm6	ATACGCATCATCATCG	ATACGCATCGTCATCG	GACAAAGGGCAGTGCTTATGAC	ATCGTCGTCATTGTCATTCTCATCA
TAM 111 2BL Yr QTL	IWB29391	IWB29391	TTTCACCTACATCCACTGAAGATAGCGAACTGTCACAAGACCAGGGGATT[T/G]CCAATAGTGTAACAAGGCCCCAGGCACGGTACCCAACACCAGCGGCGATG	None	IWB29391	GGCCTTGTTACACTATTGGA	GGCCTTGTTACACTATTGGC	TCACCTACATCCACTGAAGATAG	IWB29391	AACTGTCACAAGACCAGGGGATTT	CTGTCACAAGACCAGGGGATTG	TGCCTGGGGCCTTGTTACACTATT	IWB29391	ACTATTGGAAATCCCC	TATTGGCAATCCCC	CACTGAAGATAGCGAACTGTCACA	CATCGCCGCTGGTGTTG
TAM 111 2BS TKW	IWB3178	IWB3178	TATATATGCCGGTCAGCTTTAGTCTATTTGAAACCATGTTAGCATTCTAT[T/C]GCAGACTTGCAGTGCCCTCTCTTACTGGTGGTGGTGAAGTATCAGGTAAA	None	IWB3178	GGCACTGCAAGTCTGCA	GCACTGCAAGTCTGCG	GCCGGTCAGCTTTAGTCT	IWB3178	CTATTTGAAACCATGTTAGCATTCTATC	GTCTATTTGAAACCATGTTAGCATTCTATT	CCTGATACTTCACCACCACCAGTAA	IWB3178	CAAGTCTGCAATAGAAT	AAGTCTGCGATAGAAT	GCCGGTCAGCTTTAGTCTATTTGAA	ACTTCACCACCACCAGTAAGAGA
Vernalization	Vrn-A1	Vrn_A1	ACAGCAGCACAATATATAAAAAAACAAGAAAAACACTTGCAGAGAAGTTCAGCAAAGTATATCTGAAATCAGATTCTAGACTGAGATGTTCAAAATATGTATATGCATTTTAGTCATATGCTCTTCATAGTTAAAAAAAATGACTAATTTTTTTCATTTTTTGTACTTGCAGAACCAACTTATGCACGAATCCATTTCTGAGCTTCAGAAGAAGGTAAGCTGTCAACCTTGCATACCTTATTCGGTATTCGAACTGGTCAACTTGTCATGAAGCCTTAGCTTGTTTCAAGATTTGTGACATTATAACATGTATGCAAGTAACTGGTCTACATGCACGTAACCTCATTACATCGTTCTTGCTGCAGGAGAGGTCACTGCAGGAGGAGAATAAAGTTCTCC…	Diaz et al 2012	Vrn_A1	GATCTTGCTGCGCCG	TGATCTTGCTGCGCCA	GACAGAGGTCCGTGTCC	Vrn_A1	GAGTTTGATCTTGCTGCGCCG	CTGAGTTTGATCTTGCTGCGCCA	CTTCCCCACAGCTCGTGGAGAA	Vrn_A1	TTGCTGCGCCGCATG	TTGCTGCGCCACATG	AGCTCGTGGAGAAGCAGAAG	CTGGTTTGAGGCTGAGTTTGATC
Vernalization	Vrn-A1	Vrn_A1_2	ATTTGTAACGATTTTGGTTGATTGCCAGTATATTATATACACTCTGAAGATAAATGGGACTGAATTTCTACATCCTGCATCTGCAGGCATCTCATGGGAGAGGAT[C/T]TTGAATCTTTGAATCTCAAGGAGTTGCAGCAACTGGAGCAGCAGCTGGAAAGCTCACTGAAACATATCAGAT	Chen et al (2009) TAG 118:881889	Vrn_A1_2	CTCCTTGAGATTCAAAGATTCAAG	CTCCTTGAGATTCAAAGATTCAAA	GACTGAATTTCTACATCCTGCAT	Vrn_A1_2	AGGCATCTCATGGGAGAGGATC	CAGGCATCTCATGGGAGAGGATT	CTGCAACTCCTTGAGATTCAAAGATTCAA	Vrn_A1_2	CAAAGATTCAAGATCCTC	CAAAGATTCAAAATCCTC	GCATCTGCAGGCATCTCATG	CAGCTGCTGCTCCAGTTG
Vernalization	Vrn-A1	Vrn_A1_3	ATATCCATCTTTTGCTTTCCTGTTAGTAGTGATGGTCCAATAATGCCAAACTACAGTTTT[A/G]TTTACATTGATCTATCTTTTTGGAAAACTCTGATCTTACTTTGGTGTGCTCTGGCTGATT	None	Vrn_A1_3	TCCAAAAAGATAGATCAATGTAAAT	TTCCAAAAAGATAGATCAATGTAAAC	GTTAGTAGTGATGGTCCAATAATG	Vrn_A1_3	AGAGTTTTCCAAAAAGATAGATCAATGTAAAT	GAGTTTTCCAAAAAGATAGATCAATGTAAAC	GATGGTCCAATAATGCCAAACTACAGTTT	Vrn_A1_3	AGATCAATGTAAATAAAACTG	CAATGTAAACAAAACTG	AGTGATGGTCCAATAATGCCAAACT	CCAGAGCACACCAAAGTAAGATCA
Vernalization	Vrn-B1	Vrn_B1	GGTCGGACCCTTCCCCGACCCTGCGCAAGCGGGAGCTACAT[G/C]CACCACCCCCTTTGTTGTTCATGGCGCATCCGGGGGA	None	Vrn_B1	GCAAGCGGGAGCTACATG	GCAAGCGGGAGCTACATC	CCGGATGCGCCATGAA	Vrn_B1	GCGCAAGCGGGAGCTACATG	GCGCAAGCGGGAGCTACATC	GCCATGAACAACAAAGGGGGTGGT	Vrn_B1	CTACATGCACCACCCC	CTACATCCACCACCCC	GACCCTGCGCAAGCG	GGATGCGCCATGAACAACAAAG
Vernalization	Vrn-B1	Vrn_B1_1	CACAGGCTTTCCTATCATTCGTATTGCTAGCTCCGGCCATGCGGCCATTTTGTTGCT[T/A]GACTACCCCACATTAGCTGCCTCCCGCCTCCCCAA	Milec et al (2011) Mol Breeding 30:317-323	Vrn_B1_1	AGCTAATGTGGGGTAGTCA	AGCTAATGTGGGGTAGTCT	TCGTATTGCTAGCTCCGG	Vrn_B1_1	GGCAGCTAATGTGGGGTAGTCA	GGCAGCTAATGTGGGGTAGTCT	CACAGGCTTTCCTATCATTCGT	Vrn_B1_1	CATTTTGTTGCTTGACTACC	TTTGTTGCTAGACTACC	CAGGCTTTCCTATCATTCGTATTGC	GCGGGAGGCAGCTAATGT
WSMV	Wsm2	Wsm2_2	TTCATGTAGCGGCTTTGGACATTCTGTCTCTTCGTTTCCGGAGAAGTCAGGGGGCGAGGAGGCGCTCCTGGCTTGGCTTTTCCTTCCTTCTCGTGGTGGT[T/C]GCTGTCTGCCTCGCTGACGGCAGTGATGAGGTGTGTCTCGTGGCCGCTCCGTCAAATAACCTCCAGATCTGTCCGGGTCCGTGCTCTTCCACTCCTCTCG	None	Wsm2_2	TTCCTTCTCGTGGTGGTT	TTCCTTCTCGTGGTGGTC	CCACGAGACACACCTCAT	Wsm2_2	CGTCAGCGAGGCAGACAGCA	GTCAGCGAGGCAGACAGCG	TCCTGGCTTGGCTTTTCCTTCCTT	Wsm2_2	TTTTTCAAGTACAGCTTCTT	TCAAGTACCGCTTCTT	CATCCGGCGAATAATGTATGGTAGT	ACGGGAAACTGCGGATCTATTC
Quality/TGW	Sus2	Sus2	ACTGCTACAATTGTTACCATACTTTGTTCTTCAAGTAACGTTTGTTGATAGATCTGACCCACTGGCTGTTACATGATAACTTGTTCAGGCTTGTTAACCAAGGAAAGGGGATGCTGCAGCCCCATCAGATAACTGCTGAGTACAATGCCGCGATCCCAGAGGCCGAGCG[T/C]GAGAAGCTCAAGGACACCGCCTTTGAGGATCTCCTAAGGGGCGCACAGGAGGCAATTGTCATCCCTCCATGGGTTGCTCTCGCCATCCGGCCAAGGCCCGGCGTCTGGGAGTATGTGAGGGTCAATGTGAGCGAACTTGGTGTTGAAGAATTGAACGTCCTGAATTATTTGCAGTTCAAGGAACAACTGGCGAATGGAAGCATCGATAACAACTT	Jiang et al 2011 Functional & Integrative Genomics 11:49-61	Sus2	GGTGTCCTTGAGCTTCTCA	GGTGTCCTTGAGCTTCTCG	TGAGTACAATGCCGCGAT	Sus2	GCGGTGTCCTTGAGCTTCTCA	GCGGTGTCCTTGAGCTTCTCG	TAACTGCTGAGTACAATGCCGCGAT	Sus2	TTGAGCTTCTCACGCTCG	AGCTTCTCGCGCTCG	CATCAGATAACTGCTGAGTACAATGC	GCCCCTTAGGAGATCCTCAAAG
Quality	Bx7OE	Bx7OE	GGTACATCTAGTTACAGTGGAATATTAGTGATGGCGTGA[G/C]CAAGCGATAAGGCCAACGAGAGAAGAAGTGCGTCGTCTATGGAGGCCAGGGAA	None	Bx7OE	TTGGCCTTATCGCTTGG	TTGGCCTTATCGCTTGC	GGTACATCTAGTTACAGTGGAAT	Bx7OE	AGTGGAATATTAGTGATGGCGTGAC	AGTGGAATATTAGTGATGGCGTGAG	TCTTCTCTCGTTGGCCTTATCGCTT	Bx7OE	TGGCGTGAGCAAGC	TGGCGTGACCAAGC	GGTACATCTAGTTACAGTGGAATATTAGTGA	ACTTCTTCTCTCGTTGGCCTTATC
Quality	GluD1	GluD1	TTTGGGGAATACCTGCACTACTAAAAAGGTATTACCCAAGTGTAACTT[C/G]TCCGCAGCAGGTTTCATACTATCCAGGCCAAGCTTCTCCGCAACGGCCAGGACAAGGTCAGCAGCCAGGACAAGGGCAACAATCAGGACAAGGACAACAAGGGTACTACCCAACTTCTCCGCAACAGCCAGGACAATGGCAACAACCGGAACAAGGGCAACCAGGGTACTACCCAACTTCTCCGCAGCAGCCAGGACAATTGCAACAACCAGCACAAGGGCAGCAACCAGGACAAGGACAACAAGGTCGGCAGCCAGGACAAGGGCAACCAGGGTACTACCCAACTTCTTCGCAGCTGCAGCCAGGACAATT	Ishikawa and Nakamura (2007) Wheat Inf Serv 103:1-4	GluD1	TATGAAACCTGCTGCGGAG	TATGAAACCTGCTGCGGAC	GGGAATACCTGCACTACTAAAAAG	GluD1	ATAGTATGAAACCTGCTGCGGAG	ATAGTATGAAACCTGCTGCGGAC	ACCTGCACTACTAAAAAGGTATTACCCAA	GluD1	CTGCGGAGAAGTTAC	TGCGGACAAGTTAC	GGGAATACCTGCACTACTAAAAAGGT	AGCTTGGCCTGGATAGTATGAAAC
Quality	Gpc-B1	Gpc_B1	CTTAAAGAGATTCACATCAAAAGCTTATCATATTTTAAGCTCTTCTAAGAAAGGGAGAGAGAGATGCACTATTATAAGAGGAGATAATTCACATGTCTCCAAGAGGGGAGAGACATGTTACTT[ACTT/]TATTTGAGTCTATGTTACTCTAATCTTATTTTGCACTGATTTTATCTCACCAACCTACTCCCATAATCCAATGCTAGATTCATGGGTAGAGGAA	Distelfeld et al (2006) New Phytol 169:753-763	Gpc_B1	GAGTAACATAGACTCAAATAAAGTAAGT	GTAACATAGACTCAAATAAAGTAACA	TCATATTTTAAGCTCTTCTAAGAAAGG	Gpc_B1	CAAGAGGGGAGAGACATGTTACTTA	CAAGAGGGGAGAGACATGTTACTTT	GATTATGGGAGTAGGTTGGTGAGATAAAA	Gpc_B1	ACATGTTACTTACTTTATTTG	AGACATGTTACTTTATTTG	GAGGAGATAATTCACATGTCTCCAAGAG	GGTTGGTGAGATAAAATCAGTGCAAAATAA
Quality	Pinb-D1	Pinb_D1	TGAAGACCTTATTCCTCCTAACTATCCTTGCTCTTGTAGCGAGCACAACCTTCGCGCAATACTCAGAAGTTGGCGGCTGGTACAATGAAGTTGGCGGAGGAGGTGGTTCTCAACAATGTCCGCAGGAGCGGCCGAAGCTAAGCTCTTGCAAGGATTACGTGATGGAGCGATGTTTCACAATGAAGGATTTTCCAGTCACCTGGCCCACAAAATGGTGGAAG[G/A]GCGGCTGTGAGCATGAGGTTCGGGAGAAGTGCTGCAAGCAGCTGAGCCAGATAGCACCACAATGTCGCTGTGATTCTATCCGGCGAGTGATCCAAGGCAGGCTCGGTGGCTTCTTGGGCATTTGGCGAGGTGAGGTATTCAAACAACTTCAGAGGGCCCAGAGCCTCCCCTCA…	None	Pinb_D1	CCCACAAAATGGTGGAAGG	CCCACAAAATGGTGGAAGA	GTGGTGCTATCTGGCTCA	Pinb_D1	CCTCATGCTCACAGCCGCC	AACCTCATGCTCACAGCCGCT	TTTCCAGTCACCTGGCCCACAAAAT	Pinb_D1	TGGAAGGGCGGCTGT	TGGAAGAGCGGCTGT	CACCTGGCCCACAAAATGG	CTTCTCCCGAACCTCATGCT
Quality	TaPod-A1	TaPod_A1	CGGAGGGGGCGACGACTTGAGGCAGCCTACAGTGGCGCAGGGCCTGTC[G/A]TTCGACTTCTACCGGCAGCTCTGCCCCAGGGCGGAGTCCATCGTGCGTGACTTCGTCCTGGACGCCGT	Wei et al 2015 TAG	TaPod_A1	GCCGGTAGAAGTCGAAT	GCCGGTAGAAGTCGAAC	GACTTGAGGCAGCCTAC	TaPod_A1	AGCTGCCGGTAGAAGTCGAAC	GAGCTGCCGGTAGAAGTCGAAT	GCGACGACTTGAGGCAGCCTA	TaPod_A1	CCTGTCGTTCGACTTC	CCTGTCATTCGACTTC	CGACTTGAGGCAGCCTACAG	CGAAGTCACGCACGATGGA
Quality	TaPds-B1	TaPds_B1	GTAGTAAACATATTGCAATCTCTATGAGGCTA[C/G]GTTGTAACGAGGTTTTGTTTGCTAATACATTTCTGCCTTTTATTGTCAT	None	TaPds_B1	CATATTGCAATCTCTATGAGGCTAG	CATATTGCAATCTCTATGAGGCTAC	GGCAGAAATGTATTAGCAAACAAAA	TaPds_B1	ATTAGCAAACAAAACCTCGTTACAACG	AGCAAACAAAACCTCGTTACAACC	AGTAAACATATTGCAATCTCTATGAGGCTA
